# Supplementary material for: Influence of Eating Behavior and Dietary Patterns on Gut Microbiota Formation in Children with Autism Spectrum Disorder
Source: Nutrients. 2026 May 8;18(10):1506. doi: 10.3390/nu18101506 (PMC13209291; doi:10.3390/nu18101506)
Supplement: Supplementary file 1 [file nutrients-18-01506-s001.zip]

Archive with 1 entries (1 files):
- nutrients-4288738-supplementary.pdf
